# Supplementary material for: Prospecting microbiota of Adriatic fish: Bacillus velezensis as a potential probiotic candidate
Source: Anim Microbiome. 2025 Jun 14;7:64. doi: 10.1186/s42523-025-00429-5 (PMC12167591; doi:10.1186/s42523-025-00429-5)
Supplement: Supplementary file 3 — Additional file 3: Table of contrasts generated in ‘limma’ package used to compare each treatment against its time-matched control, differences between treatments and time points [file 42523_2025_429_MOESM3_ESM.xlsx]

## Sheet: Sheet1
Genes	logFC	AveExpr	t	P.Value	adj.P.Val	B	i	genes
IL1B	7.42852	8.38575	10.8188	8.59177e-15	4.29589e-14	22.7682	BV3	IL1B
IL6	6.21058	4.71418	8.93429	5.35029e-12	1.33757e-11	16.858	BV3	IL6
IL10	5.28	2.35208	7.70235	4.34053e-10	7.23422e-10	12.7647	BV3	IL10
TNFa	5.02498	4.52249	5.80161	4.22974e-07	5.28717e-07	6.30761	BV3	TNFa
TLR2	-1.20004	0.162855	-1.49156	0.141995	0.141995	-5.22954	BV3	TLR2
IL1B	8.07792	8.38575	11.7646	4.00194e-16	2.00097e-15	25.5412	LTA3	IL1B
IL6	6.19015	4.71418	8.9049	5.93321e-12	1.4833e-11	16.7622	LTA3	IL6
IL10	3.81161	2.35208	5.56029	1.00176e-06	1.6696e-06	5.4977	LTA3	IL10
TNFa	4.48658	4.52249	5.18	3.84041e-06	4.80051e-06	4.23659	LTA3	TNFa
TLR2	-0.159131	0.162855	-0.197787	0.844	0.844	-6.28312	LTA3	TLR2
IL1B	6.69572	8.38575	9.75157	3.12577e-13	1.56289e-12	19.4806	BV6	IL1B
IL6	4.50095	4.71418	6.4749	3.72255e-08	6.20425e-08	8.5912	BV6	IL6
IL10	6.28234	2.35208	9.16454	2.38687e-12	5.96718e-12	17.6054	BV6	IL10
TNFa	4.96541	4.52249	5.73283	5.41128e-07	6.7641e-07	6.07616	BV6	TNFa
TLR2	-1.27479	0.162855	-1.58446	0.119291	0.119291	-5.09511	BV6	TLR2
IL1B	8.04434	8.38575	11.7157	4.67648e-16	2.33824e-15	25.4011	LTA6	IL1B
IL6	7.1544	4.71418	10.292	4.97799e-14	1.2445e-13	21.1659	LTA6	IL6
IL10	3.71614	2.35208	5.42102	1.64259e-06	2.05324e-06	5.03341	LTA6	IL10
TNFa	6.31017	4.52249	7.28543	1.9627e-09	3.27117e-09	11.3524	LTA6	TNFa
TLR2	-0.238294	0.162855	-0.29618	0.768299	0.768299	-6.25918	LTA6	TLR2
IL1B	2.29826	8.38575	3.34716	0.00154234	0.00257056	-1.32761	BV18	IL1B
IL6	1.22812	4.71418	1.76673	0.0832776	0.104097	-4.81027	BV18	IL6
IL10	4.97702	2.35208	7.26037	2.14949e-09	1.07475e-08	11.2672	BV18	IL10
TNFa	4.43923	4.52249	5.12533	4.6503e-06	1.16258e-05	4.0572	BV18	TNFa
TLR2	-0.81179	0.162855	-1.00899	0.317758	0.317758	-5.80555	BV18	TLR2
IL1B	3.6411	8.38575	4.90949	9.8463e-06	2.46157e-05	3.36511	LTA18	IL1B
IL6	2.09847	4.71418	2.79484	0.00730706	0.00913382	-2.67504	LTA18	IL6
IL10	3.91813	2.35208	5.29168	2.59381e-06	1.2969e-05	4.6052	LTA18	IL10
TNFa	4.42552	4.52249	4.73048	1.82133e-05	3.03554e-05	2.79431	LTA18	TNFa
TLR2	1.18584	0.162855	1.36457	0.1784	0.1784	-5.3319	LTA18	TLR2
IL1B	-0.649397	8.38575	-0.945774	0.348738	0.58123	-5.05492	Diff_BV_LTA_3	IL1B
IL6	0.0204317	4.71418	0.0293922	0.976667	0.976667	-5.41909	Diff_BV_LTA_3	IL6
IL10	1.46839	2.35208	2.14205	0.0370024	0.185012	-3.62576	Diff_BV_LTA_3	IL10
TNFa	0.538395	4.52249	0.621607	0.536979	0.671223	-5.26105	Diff_BV_LTA_3	TNFa
TLR2	-1.04091	0.162855	-1.29377	0.201593	0.503981	-4.74341	Diff_BV_LTA_3	TLR2
IL1B	-1.34862	8.38575	-1.96411	0.0549963	0.0916605	-4.47125	Diff_BV_LTA_6	IL1B
IL6	-2.65345	4.71418	-3.81715	0.000367851	0.00115795	-0.0137965	Diff_BV_LTA_6	IL6
IL10	2.5662	2.35208	3.74352	0.00046318	0.00115795	-0.226086	Diff_BV_LTA_6	IL10
TNFa	-1.34476	4.52249	-1.5526	0.126723	0.158404	-5.14205	Diff_BV_LTA_6	TNFa
TLR2	-1.0365	0.162855	-1.28828	0.203481	0.203481	-5.49757	Diff_BV_LTA_6	TLR2
IL1B	-1.34284	8.38575	-1.81062	0.0761111	0.190278	-4.19548	Diff_BV_LTA_18	IL1B
IL6	-0.870345	4.71418	-1.15917	0.251804	0.314755	-5.0039	Diff_BV_LTA_18	IL6
IL10	1.0589	2.35208	1.43011	0.158803	0.264672	-4.70685	Diff_BV_LTA_18	IL10
TNFa	0.0137077	4.52249	0.0146523	0.988367	0.988367	-5.58567	Diff_BV_LTA_18	TNFa
TLR2	-1.99763	0.162855	-2.29871	0.0256672	0.128336	-3.39161	Diff_BV_LTA_18	TLR2
IL1B	-0.732802	8.38575	-0.754656	0.453937	0.756562	-4.68104	Diff_BV_6_3	IL1B
IL6	-1.70962	4.71418	-1.73906	0.0880778	0.440389	-4.34445	Diff_BV_6_3	IL6
IL10	1.00234	2.35208	1.03392	0.306065	0.756562	-4.61034	Diff_BV_6_3	IL10
TNFa	-0.0595652	4.52249	-0.0486286	0.961406	0.961406	-4.76277	Diff_BV_6_3	TNFa
TLR2	-0.0747475	0.162855	-0.0656938	0.947879	0.961406	-4.76248	Diff_BV_6_3	TLR2
IL1B	-4.39746	8.38575	-4.5286	3.61232e-05	0.000180616	2.15435	Diff_BV_18_6	IL1B
IL6	-3.27283	4.71418	-3.32918	0.00162625	0.00406563	-1.21764	Diff_BV_18_6	IL6
IL10	-1.30532	2.35208	-1.34645	0.18413	0.306884	-5.12261	Diff_BV_18_6	IL10
TNFa	-0.526182	4.52249	-0.429571	0.669323	0.685774	-5.88409	Diff_BV_18_6	TNFa
TLR2	0.463001	0.162855	0.406921	0.685774	0.685774	-5.8931	Diff_BV_18_6	TLR2
IL1B	-0.0335803	8.38575	-0.0345817	0.972549	0.972549	-4.59969	Diff_LTA_6_3	IL1B
IL6	0.964257	4.71418	0.980858	0.331308	0.828271	-4.59531	Diff_LTA_6_3	IL6
IL10	-0.0954734	2.35208	-0.0984819	0.921937	0.972549	-4.59965	Diff_LTA_6_3	IL10
TNFa	1.82359	4.52249	1.48877	0.142727	0.713634	-4.58983	Diff_LTA_6_3	TNFa
TLR2	-0.0791629	0.162855	-0.0695745	0.944805	0.972549	-4.59967	Diff_LTA_6_3	TLR2
IL1B	-4.40324	8.38575	-4.35666	6.41946e-05	0.000160487	1.63243	Diff_LTA_18_6	IL1B
IL6	-5.05594	4.71418	-4.94122	8.82334e-06	4.41167e-05	3.39065	Diff_LTA_18_6	IL6
IL10	0.201985	2.35208	0.200176	0.842141	0.842141	-5.91561	Diff_LTA_18_6	IL10
TNFa	-1.88465	4.52249	-1.47825	0.14551	0.242516	-4.92015	Diff_LTA_18_6	TNFa
TLR2	1.42413	0.162855	1.20253	0.234729	0.293411	-5.2582	Diff_LTA_18_6	TLR2
