# Supplementary material for: Prospecting microbiota of Adriatic fish: Bacillus velezensis as a potential probiotic candidate
Source: Anim Microbiome. 2025 Jun 14;7:64. doi: 10.1186/s42523-025-00429-5 (PMC12167591; doi:10.1186/s42523-025-00429-5)
Supplement: Supplementary file 6 — Additional file 6: Heatmap OTUs of core microbiota with p-values [file 42523_2025_429_MOESM6_ESM.xlsx]

## Sheet: Sheet1
Label	OTU_ID	Phylum	Family	Genus	p_value	Mean_Dicentrarchus	Mean_Sparus	FDR_p_value
Corynebacteriaceae (Corynebacterium)	5b9e52774ef5891b88daea12283689eb	Actinobacteriota	Corynebacteriaceae	Corynebacterium	0.476974	0.057597	2.82809	0.851738
Corynebacteriaceae (Corynebacterium)	b919b9ec0568efd2a80b1ae0b7e74250	Actinobacteriota	Corynebacteriaceae	Corynebacterium	0.593768	3.2054	2.42199	0.884074
Corynebacteriaceae (Corynebacterium)	1cd1bbaf18a8f1e1a01844ffe0f2a057	Actinobacteriota	Corynebacteriaceae	Corynebacterium	0.476974	2.99838	0.00667791	0.851738
Vicinamibacteraceae (Vicinamibacteraceae)	266ea6c8bec1443db9cfbd89ba15e5f5	Acidobacteriota	Vicinamibacteraceae	Vicinamibacteraceae	0.172955	2.75798	0	0.815346
Moraxellaceae (Acinetobacter)	b2ab0a1e0ed258e670a99a0eb8cdf8df	Proteobacteria	Moraxellaceae	Acinetobacter	0.294708	8.03436	4.55099	0.815346
Yersiniaceae (Unclassified Yersiniaceae)	5d6d702e9bb2f9c0b235a2a348c84e57	Proteobacteria	Yersiniaceae	Unclassified Yersiniaceae	0.391366	2.58477	0	0.815346
Yersiniaceae (Unclassified Yersiniaceae)	7e93eb1718bf95fa62ef1c500ff47bef	Proteobacteria	Yersiniaceae	Unclassified Yersiniaceae	0.60117	5.04432	9.72512	0.884074
Oxalobacteraceae (Massilia)	fc41ef66fb1d765e2bf3ddae2054ad8c	Proteobacteria	Oxalobacteraceae	Massilia	0.0754126	3.00255	0	0.815346
Unclassified Bacteria (Unclassified Bacteria)	15e51060d53840b69a5c0bbf71acc389	Unclassified Bacteria	Unclassified Bacteria	Unclassified Bacteria	0.262567	3.99214	0.00709528	0.815346
Hymenobacteraceae (Hymenobacter)	05eaf82472ef9f7a7b1a60022ee25313	Bacteroidota	Hymenobacteraceae	Hymenobacter	0.391366	0	2.25964	0.815346
Prolixibacteraceae (Roseimarinus)	8e1f3950e483bb34c2344492d1fa00cb	Bacteroidota	Prolixibacteraceae	Roseimarinus	0.391366	0	2.16698	0.815346
Sphingomonadaceae (Sphingobium)	d3a0ef43991276eed7ac390d7e690c27	Proteobacteria	Sphingomonadaceae	Sphingobium	0.0754126	2.70622	0	0.815346
Sphingomonadaceae (Sphingomonas)	2368108464da6b764d4f3ec8f7f585b2	Proteobacteria	Sphingomonadaceae	Sphingomonas	0.172955	3.27927	0	0.815346
Rhizobiaceae (Mesorhizobium)	835d53874def9e4180ff4dc85c5409c7	Proteobacteria	Rhizobiaceae	Mesorhizobium	0.101415	0.00751265	9.52311	0.815346
Rhizobiaceae (Allorhizobium-Neorhizobium-Pararhizobium-Rhizobium)	74bab91f2d2d02cb2c89636fca824e9b	Proteobacteria	Rhizobiaceae	Allorhizobium-Neorhizobium-Pararhizobium-Rhizobium	1	0.0116863	4.26802	1
Caulobacteraceae (Brevundimonas)	46d2b173e208b1436bdb35f80951412c	Proteobacteria	Caulobacteraceae	Brevundimonas	0.391366	0	1.4345	0.815346
Beijerinckiaceae (Methylobacterium-Methylorubrum)	6dee0beb9faed4b1ac2db68067eb9379	Proteobacteria	Beijerinckiaceae	Methylobacterium-Methylorubrum	1	0.000417369	1.63275	1
Brevinemataceae (Brevinema)	88580371522e6fc75820971cd43e8656	Spirochaetota	Brevinemataceae	Brevinema	0.391366	0	1.43283	0.815346
Staphylococcaceae (Staphylococcus)	9da322f604f28c5eb4b5650843c0d63c	Firmicutes	Staphylococcaceae	Staphylococcus	0.549528	2.15863	7.14494	0.884074
Bacillaceae (Bacillus)	69779ca05c22b603e88ab6e89bf11e3a	Firmicutes	Bacillaceae	Bacillus	1	5.89242	0.000417369	1
Enterococcaceae (Enterococcus)	6b9dd7870889ddfd6eb5d599c81e87ee	Firmicutes	Enterococcaceae	Enterococcus	1	2.25964	0.000417369	1
Streptococcaceae (Streptococcus)	ad97a1958edd09836d20e296df7c16c8	Firmicutes	Streptococcaceae	Streptococcus	1	4.24924	0.00375632	1
Pseudomonadaceae (Pseudomonas)	94860cf4bd92391324bb1df02a0eb1f9	Proteobacteria	Pseudomonadaceae	Pseudomonas	0.810273	2.14862	0.503347	1
Pseudomonadaceae (Pseudomonas)	3a6e1c5822289873419abb21456dea8c	Proteobacteria	Pseudomonadaceae	Pseudomonas	0.682288	2.90739	2.83143	0.947622
Pseudomonadaceae (Pseudomonas)	bf862ac5b2202d47c22c3c232d398f86	Proteobacteria	Pseudomonadaceae	Pseudomonas	0.901515	32.8582	33.3211	1
